# Supplementary material for: The transcription factor FOXO4 is down-regulated and inhibits tumor proliferation and metastasis in gastric cancer
Source: BMC Cancer. 2014 May 28;14:378. doi: 10.1186/1471-2407-14-378 (PMC4063225; doi:10.1186/1471-2407-14-378)
Supplement: Additional file 2: Table S2 — Clinical information of gastric cancer(GC) and corresponding lymph node metastasis specimens. [file 1471-2407-14-378-S2.xlsx]

## Sheet: Sheet1
Clinical information of gastric cancer(GC) and corresponding lymph node metastasis specimens
No.		Organ			Pathological diagnosis							TNM
01		stomach			adenocarcinoma							T2N1M0
02		stomach			adenocarcinoma							T3N1M0
03		stomach			adenocarcinoma							T1N1M0
04		stomach			adenocarcinoma							T3N1M0
05		stomach			adenocarcinoma							T2N1M0
06		stomach			adenocarcinoma							T2N1M0
07		stomach			adenocarcinoma							T2N2M0
08		stomach			adenocarcinoma							T3N1M0
09		stomach			adenocarcinoma							T2N1M0
10		stomach			adenocarcinoma							T2N1M0
11		stomach			adenocarcinoma							T2N2M0
12		stomach			adenocarcinoma							T2N2M0
13		stomach			adenocarcinoma							T3N1M0
14		stomach			adenocarcinoma							T2N1M0
15		stomach			adenocarcinoma							T2N1M0
16		stomach			smooth muscular tissue							-
17		stomach			adenocarcinoma							T2N1M0
18		stomach			adenocarcinoma							T2N1M0
19		stomach			adenocarcinoma							T2N1M0
20		stomach			adenocarcinoma							T2N1M0
21		stomach			adenocarcinoma							T2N1M0
22		stomach			adenocarcinoma							T2N1M0
23		stomach			adenocarcinoma							T2N1M0
24		stomach			adenocarcinoma							T3N1M0
25		stomach			adenocarcinoma							T3N1M0
26		stomach			adenocarcinoma							T2N1M0
27		stomach			adenocarcinoma							T2N1M0
28		stomach			adenocarcinoma							T2N1M0
29		stomach			adenocarcinoma							T2N1M0
30		stomach			adenocarcinoma							T2N1M0
31		stomach			adenocarcinoma							T2N1M0
32		stomach			adenocarcinoma							T2N1M0
33		stomach			adenocarcinoma							T2N2M0
34		stomach			adenocarcinoma							T2N2M0
35		stomach			adenocarcinoma							T2N1M0
36		stomach			adenocarcinoma							T2N2M0
37		stomach			adenocarcinoma							T2N1M0
38		stomach			adenocarcinoma							T2N1M0
39		stomach			adenocarcinoma							T2N1M0
40		stomach			adenocarcinoma							T2N1M0
41		lymph node			corresponding lymph node metastasis specimens							-
42		lymph node			corresponding lymph node metastasis specimens							-
43		lymph node			corresponding lymph node metastasis specimens							-
44		lymph node			corresponding lymph node metastasis specimens							-
45		lymph node			corresponding lymph node metastasis specimens							-
46		lymph node			corresponding lymph node metastasis specimens							-
47		lymph node			corresponding lymph node metastasis specimens							-
48		lymph node			corresponding lymph node metastasis specimens							-
49		lymph node			corresponding lymph node metastasis specimens							-
50		lymph node										-
51		lymph node			corresponding lymph node metastasis specimens							-
52		lymph node			corresponding lymph node metastasis specimens							-
53		lymph node			corresponding lymph node metastasis specimens							-
54		lymph node			corresponding lymph node metastasis specimens							-
55		lymph node			corresponding lymph node metastasis specimens							-
56		lymph node			corresponding lymph node metastasis specimens							-
57		lymph node			corresponding lymph node metastasis specimens							-
58		lymph node			corresponding lymph node metastasis specimens							-
59		lymph node			corresponding lymph node metastasis specimens							-
60		lymph node			corresponding lymph node metastasis specimens							-
61		lymph node			corresponding lymph node metastasis specimens							-
62		lymph node			corresponding lymph node metastasis specimens							-
63		lymph node			corresponding lymph node metastasis specimens							-
64		lymph node			corresponding lymph node metastasis specimens							-
65		lymph node			corresponding lymph node metastasis specimens							-
66		lymph node			corresponding lymph node metastasis specimens							-
67		lymph node			corresponding lymph node metastasis specimens							-
68		lymph node			corresponding lymph node metastasis specimens							-
69		lymph node			corresponding lymph node metastasis specimens							-
70		lymph node			corresponding lymph node metastasis specimens							-
71		lymph node			corresponding lymph node metastasis specimens							-
72		lymph node			corresponding lymph node metastasis specimens							-
73		lymph node			corresponding lymph node metastasis specimens							-
74		lymph node			corresponding lymph node metastasis specimens							-
75		lymph node			corresponding lymph node metastasis specimens							-
76		lymph node			corresponding lymph node metastasis specimens							-
77		lymph node			corresponding lymph node metastasis specimens							-
78		lymph node			corresponding lymph node metastasis specimens							-
79		lymph node			corresponding lymph node metastasis specimens							-
80		lymph node			corresponding lymph node metastasis specimens							-
